# Supplementary material for: Efficacy and Safety of Umifenovir (Arbidol) in Children with Influenza-like Illnesses: A Systematic Review and Meta-Analysis
Source: Pediatr Rep. 2026 Jun 9;18(3):77. doi: 10.3390/pediatric18030077 (PMC13304879; doi:10.3390/pediatric18030077)
Supplement: Supplementary file 1 [file pediatrrep-18-00077-s001.zip]

Archive with 1 entries (1 files):
- pediatrrep-4234208-supplementary.pdf
